# Supplementary material for: A Multi-Dimensional Analysis of the Changing Role of Clinical and Community Pharmacists in Romanian Healthcare
Source: Healthcare (Basel). 2026 Mar 1;14(5):624. doi: 10.3390/healthcare14050624 (PMC12984617; doi:10.3390/healthcare14050624)
Supplement: Supplementary file 1 [file healthcare-14-00624-s001.zip]

Archive with 1 entries (1 files):
- healthcare-4146921-supplementary.pdf
